# Supplementary material for: Mitochondrial A12308G alteration in tRNALeu(CUN) in colorectal cancer samples
Source: Diagn Pathol. 2015 Jul 19;10:115. doi: 10.1186/s13000-015-0337-6 (PMC4506765; doi:10.1186/s13000-015-0337-6)
Supplement: Additional file 1: Table 1. — Mitochondrial Primers for PCR-Sequencing of tRNALeu(CUN). [file 13000_2015_337_MOESM1_ESM.zip]

Archive with 1 entries (1 files):
- 3925259841482172_add1.zip
